# Supplementary material for: A retrospective study of automatic progressive optimization for lung cancer radiotherapy plans on the Halcyon and RayStation systems
Source: PeerJ. 2025 Aug 5;13:e19831. doi: 10.7717/peerj.19831 (PMC12333610; doi:10.7717/peerj.19831)
Supplement: Supplemental Information 2 [file peerj-13-19831-s002.csv]

PatientID	CTV_D98%	CTV_D2%	CTV_D95%	CTV_D50%	CTV_Dmean	CTV_Volume	PTV_D98%	PTV_D2%	PTV_D95%	PTV_D50%	PTV_Dmean	PTV_Volume	PTV_D0.03cc	PTV_HI	PTV_CI60Gy	Lungs_V5Gy	Lungs_V10Gy	Lungs_V20Gy	Lungs_V30Gy	Lungs_Dmean	Lung-PTV_Dmean	Lungs_Volume	Heart_V30Gy	Heart_Dmean	Heart_Volume	SpinalCord_D0.03cc
01	6098	6664	6144	6406	6395.5	111	5827	6674	6006	6353	6331.3	173.88	6795	0.13332	0.91214	24.876	20.753	16.144	10.246	798.69	666.94	3261.4	0	84.406	818.09	2302
02	6221	6550	6232	6359	6368.6	8.8125	5973	6590	6034	6332	6315.4	29.281	6638	0.097442	0.90302	15.842	11.446	6.2812	3.2584	396.18	377.8	2639.3	2.2448	444.16	807.41	2087
03	6045	6350	6068	6197	6197.8	191.47	5843	6347	5995	6173	6163	302.09	6413	0.081646	0.8814	40.448	30.975	17.952	11.82	1071.1	977.5	2212.3	21.388	1522.5	834.28	3435
04	6088	6587	6133	6340	6341.6	73.812	5867	6574	6007	6284	6275.1	144.72	6663	0.11251	0.79079	44.378	35.788	21.331	13.454	1206.4	1046.6	3233.9	6.238	1003.6	866.16	3006
05	6055	6566	6092	6305	6306.9	136.56	5914	6546	6011	6255	6252.1	305.19	6662	0.10104	0.8123	39.528	30.988	16.786	10.479	995.93	964.79	2918.4	9.6886	807.71	595.09	4040
06	6026	6589	6161	6388	6375	156.88	5914	6580	6021	6327	6305.7	283.84	6756	0.10526	0.89206	37.226	30.565	22.107	17.07	1192	1011.2	3620.2	9.8415	768.09	587.44	3829
07	6090	6563	6141	6375	6359.8	109.28	5859	6550	6020	6311	6287.1	225.16	6663	0.10949	0.88775	36.44	26.988	18.296	12.019	987.13	925.36	2583.7	0.59623	257.75	581.78	2881
08	6116	6548	6149	6337	6335.5	152.25	5887	6550	6012	6301	6284.3	257.69	6672	0.10522	0.9238	26.018	19.101	12.018	6.5706	691.79	647.85	2200.2	2.6375	400.23	776.06	3986
09	6123	6586	6178	6399	6387.8	135	5903	6600	6024	6353	6325.7	268.34	6757	0.10971	0.91516	41.152	31.969	21.479	13.878	1125.5	1039.9	1429.6	5.1636	496.5	538.62	3961
10	6102	6740	6163	6462	6447.9	220.88	5690	6725	5997	6389	6351.7	320.22	6844	0.162	0.87301	48.193	40.045	28.91	19.327	1482.4	1322.3	2640.4	15.433	1340.7	616.16	4042
11	6060	6649	6104	6418	6396.4	174.19	5807	6640	6002	6338	6319.7	295.91	6773	0.13143	0.78997	34.865	26.992	15.617	9.5511	915.83	791.15	4477.2	0.43143	151.84	956.12	2506
12	6071	6736	6110	6401	6400.6	278.59	5765	6716	6002	6317	6313.9	468.69	6815	0.15055	0.81073	45.43	35.701	25.462	17.275	1299.3	1239.8	4710.4	13.435	982.99	655.25	3871
13	6108	6571	6156	6390	6374.9	76.188	5904	6568	6009	6324	6301.3	175.5	6652	0.105	0.92122	32.119	25.041	16.541	10.015	853.35	791.14	3806.3	0.47628	206.08	695.5	3147
14	6103	6667	6160	6441	6423.6	525.69	5880	6658	6001	6383	6353.4	720.31	6783	0.12189	0.90758	35.158	23.978	13.246	10.679	947.29	814.17	2378.5	7.7858	895.51	642.59	3908
15	6162	6585	6215	6400	6395.6	108.09	5877	6574	6000	6336	6308.9	215	6642	0.11001	0.88627	35.588	26.803	17.224	9.9241	910.91	853.26	2771	11.87	987.54	739.25	3956
16	6101	6581	6143	6361	6355.6	275.78	5823	6570	6011	6311	6293.2	451.59	6685	0.11836	0.88459	31.54	21.742	12.277	8.2849	788.61	708.81	2302.8	0	163.49	741	3788
17	6083	6470	6125	6304	6299.9	106.19	5867	6471	6011	6257	6241	211.69	6588	0.096532	0.86876	28.412	22.086	14.854	10.801	845.02	772.86	2721	9.8924	800.98	658.97	3743
18	6038	6539	6066	6281	6280	215.22	5881	6537	6011	6251	6249.1	313.56	6635	0.10494	0.93335	38.273	24.499	16.352	10.177	1008.8	754.39	1785.3	20.336	2220.6	608.38	3384
19	6113	6600	6159	6338	6348.3	90.781	5864	6626	6017	6301	6298.1	184.88	6757	0.12093	0.93227	30.272	23.455	16.281	9.6203	849.57	735.17	5591.4	5.6735	782.77	691.81	3218
20	6100	6392	6116	6226	6232.7	21.562	5966	6425	6050	6237	6231.6	51.906	6471	0.073593	0.86541	33.429	20.296	4.5944	1.5075	557.29	543.83	1739.2	0.80767	541.76	766.09	3137
21	6083	6545	6123	6328	6325.8	91.688	5869	6540	6010	6276	6266.9	175.53	6620	0.10692	0.90274	38.286	31.452	22.425	15.219	1167.5	1023	2005.3	2.4591	392.13	724.34	3340
22	6100	6700	6139	6391	6393.9	151.67	5753	6679	5999	6304	6305.9	328.78	6872	0.14689	0.82151	45.839	34.57	24.185	17.761	1356.7	1270.2	3024.4	17.197	1426.1	456.62	4058
23	6077	6607	6129	6410	6387.1	217.16	5908	6605	6010	6358	6327.1	287.28	6756	0.10963	0.93603	32.064	25.133	15.832	12.342	957.11	748.77	5036.4	8.0351	1415	848.62	2819
24	6103	6711	6162	6427	6421.7	220.75	5811	6690	6006	6353	6334	470.97	6849	0.13836	0.81798	42.753	34.656	25.268	17.517	1253.3	1185.9	5007.1	3.3678	420.46	619.84	3471
25	6079	6667	6119	6389	6382.8	406.72	5817	6652	6008	6311	6304.6	652.59	6766	0.13231	0.87036	44.778	37.213	27.036	18.865	1418.7	1244.3	3943.2	15.433	1471.2	717.22	3576
26	6073	6556	6118	6328	6325	123.44	5799	6555	6013	6292	6275.7	200.94	6698	0.12015	0.8962	21.751	15.503	9.8582	5.9798	574.65	524.7	3606.4	0.077939	93.318	761.81	3551
27	6139	6632	6180	6447	6427.6	52.938	5860	6638	6020	6354	6331.6	109.75	6717	0.12244	0.90123	12.685	10.567	7.2605	5.7282	462.78	312.44	2522.6	0	419.16	889.34	1467
28	6155	6559	6183	6370	6360.1	46.781	5918	6572	6018	6319	6299.8	98.219	6659	0.1035	0.92483	41.431	34.878	25.855	15.142	1187	1111.6	1879.1	6.7281	960.2	552.72	3347
29	6059	6659	6101	6356	6359.8	395.94	5829	6650	6007	6316	6308.6	512.69	6823	0.12999	0.88537	34.5	26.942	17.261	11.512	971.83	840.83	4435.2	2.9553	415.99	862.84	2633
30	6122	6599	6167	6391	6382.2	236.66	5891	6596	6010	6330	6310.2	400.53	6764	0.11137	0.90762	41.116	32.296	23.114	15.502	1217.2	1047.4	4199.3	7.2925	702.61	687.78	3649
31	6058	6383	6084	6237	6230.3	59	5951	6393	6023	6206	6198.4	134.75	6490	0.071221	0.8837	29.037	23.061	15.951	10.925	855.07	798.71	3917.8	5.6822	551.48	865.09	3466
32	6129	6550	6163	6357	6350.4	193.28	5898	6543	6009	6301	6285.5	349.31	6642	0.10236	0.87906	38.649	30.721	20.415	12.434	1051.4	981.47	5122.2	5.2034	541.21	820.38	3470
33	6104	6568	6143	6335	6335.1	112.47	5831	6557	6001	6289	6273.9	164.69	6668	0.11544	0.88425	47.354	36.743	23.619	14.465	1261.9	1074.3	1870.4	10.326	864.29	642.81	3812
34	6081	6513	6119	6310	6306.9	297.16	5857	6507	6004	6274	6258.5	481.84	6611	0.1036	0.86892	39.459	31.963	21.784	15.726	1162.7	1073.9	4923.1	14.107	1069.2	575.5	3790
35	6121	6634	6166	6455	6428.2	318.75	5900	6625	6004	6382	6343.7	475.89	6727	0.1136	0.93022	38.19	30.994	23.276	16.83	1250.7	1006.5	3368	11.954	897.11	797.1	3457
36	6078	6384	6101	6243	6237.9	76.406	5895	6380	5999	6207	6194.3	118.97	6452	0.078138	0.87826	30.859	24.878	13.361	6.1583	736.74	702.49	4526.2	0.75015	330.68	547.39	3258
37	6097	6466	6157	6327	6317.8	30.344	5858	6492	6012	6286	6264.9	98.469	6581	0.10086	0.84356	30.695	22.363	11.677	6.4834	739.59	689.35	3502.2	1.4865	545.16	693.75	2625
38	6091	6456	6117	6250	6260.1	41.969	5897	6476	6036	6244	6237.7	94.125	6591	0.092729	0.79188	26.997	20.076	11.563	5.0123	649.48	627.64	3603	8.9398	701.96	829.16	2714
39	6098	6554	6135	6349	6342.4	113.81	5877	6545	6010	6289	6274.8	225.75	6639	0.10622	0.90879	42.862	34.023	23.608	16.143	1239.6	1120.6	2858.3	12.536	1053.5	606.66	3795
40	6067	6396	6094	6243	6236.9	112.69	5911	6392	6014	6213	6199.7	204.25	6501	0.077418	0.88032	47.107	33.254	16.998	8.534	1075.6	967.91	3042.6	8.8909	918.3	823.88	3509
41	6050	6515	6083	6272	6274.4	129.16	5869	6509	6010	6208	6214.6	233.5	6632	0.10309	0.81069	13.455	11.741	9.9179	8.5036	604.42	336.2	2245	0	107.28	603.03	1925
42	6106	6688	6155	6437	6425.4	189.06	5791	6670	6006	6350	6328.2	372.03	6800	0.13843	0.84136	37.894	29.243	17.522	10.933	1012	896.77	2962.8	0	123.85	611.69	3721
43	6058	6381	6079	6208	6209.4	94.094	5928	6410	6022	6200	6195.2	161.38	6529	0.077742	0.92943	36.205	29.494	18.533	11.122	973.92	886.06	2982.3	16.932	1553.2	515.66	3514
44	6087	6565	6124	6337	6330.4	87	5934	6565	6014	6276	6266.7	198.38	6696	0.10054	0.8833	42.317	33.315	21.034	13.732	1180.3	1086.6	2004.9	15.15	1288.9	841.78	3988
45	6105	6500	6148	6343	6331.5	175.16	5875	6491	6003	6284	6262	315.34	6564	0.098027	0.88513	30.965	25.806	19.243	14.964	1078.6	864.03	2844.9	1.8151	374.8	659.41	2844
46	6053	6396	6076	6226	6227.1	85.844	5872	6392	6005	6192	6185.9	170.84	6472	0.083979	0.82184	29.713	22.433	14.376	8.2377	765.4	717.77	3293.9	0.0082974	180.76	753.25	3105
47	6118	6715	6162	6434	6430.7	245.78	5855	6704	6009	6354	6345.6	453.53	6831	0.13362	0.84753	41.833	32.7	22.745	15.83	1272	1138	1960.9	14.948	1075.4	675.91	3649
48	6096	6649	6135	6354	6361.7	246.22	5864	6635	6010	6292	6290.7	404.69	6785	0.12254	0.90889	41.619	34.038	26.219	19.993	1358	1227.8	3010.2	13.143	1006.3	788.44	3826
49	6054	6574	6099	6307	6309.7	165.62	5837	6563	6001	6261	6256.2	266.41	6721	0.11596	0.81084	50.016	37.101	23.038	12.889	1204.3	1158.8	3386.2	3.951	574.79	715	3681
50	6058	6363	6081	6206	6205.6	50.406	5914	6375	6012	6190	6181.8	113.75	6459	0.074475	0.88649	25.878	20.403	13.576	6.3622	673.71	641.34	3748.2	4.3421	533.75	670.03	2920
51	6074	6439	6105	6266	6261.9	220.5	5820	6435	6000	6237	6217.2	314.91	6547	0.098605	0.85625	37.373	29.986	20.889	13.87	1096.6	988.98	3460.1	8.8563	783.21	763.94	3058
52	6110	6591	6151	6361	6360.4	163.94	5874	6581	6007	6307	6291.7	238.03	6650	0.1121	0.87116	41.173	32.968	21.64	13.864	1130.1	1075.7	3271.9	13.708	1071.7	582.22	3607
53	6099	6596	6143	6380	6366	286.47	5832	6584	6004	6330	6301.8	441.78	6711	0.1188	0.89291	33.545	24.566	17.356	13.612	1020.1	861.7	3274	0.58261	235.64	686.56	3005
54	6059	6436	6092	6248	6247.9	51.375	5928	6425	6024	6216	6207.1	126.94	6507	0.079955	0.82931	38.012	27.728	13.022	4.8511	801.56	795.06	1901.6	6.9744	664.24	396.09	3773
55	6138	6696	6183	6414	6417.1	61.219	5747	6674	6005	6325	6310.3	285.06	6802	0.14656	0.77064	41.272	33.613	25.911	18.287	1299.5	1175.5	3972.1	1.611	313.97	657.59	3563
56	6069	6604	6114	6389	6372.9	540.69	5904	6598	6006	6349	6322	684.84	6700	0.10931	0.90845	36.431	27.817	19.074	13.231	1049.3	897.6	4541.1	2.9023	394.53	508.22	4025
57	6083	6483	6123	6303	6296.8	93	5817	6471	5999	6254	6236.6	214.47	6598	0.10457	0.83394	35.152	27.295	17.462	10.77	932.38	889.41	4218.3	4.3541	513.92	626.56	3608
58	6095	6615	6133	6388	6375.6	525.41	5899	6605	6004	6336	6313.8	699.31	6756	0.11143	0.91719	40.269	30.601	22.261	17.085	1267.6	1053.8	2392.1	6.0234	756.82	607.53	4032
59	6059	6671.5	6094	6359.5	6358.6	224.72	5738.5	6658.5	6000	6292.5	6287.6	334.63	6773.5	0.14621	0.82627	43.47	33.907	24.856	18.606	1338.3	1231.1	4439.5	15.301	1236.4	820.81	4275
60	6097	6618	6139	6391	6375.6	160.52	5859	6603	5999	6312	6296.3	273	6714	0.11787	0.87102	39.066	30.973	23.111	17.994	1273.7	1117	3411.6	2.9557	468	707.96	3449
61	6086	6600	6125	6349	6347.9	102.72	5839	6585	6004	6276	6270.8	273.12	6727	0.11887	0.89123	43.021	33.92	23.994	16.196	1234.8	1137.2	3736.2	14.617	1132.5	554.38	3447
62	6072	6542	6104	6365	6340.8	127.81	5937	6555	6023	6315	6292	234.28	6702	0.097862	0.94076	38.99	31.259	21.596	12.17	1063.4	971.04	2646.1	15.335	1144.1	748.06	3464
63	6077	6582	6113	6323	6324.8	176.12	5837	6569	6008	6267	6259.2	272.22	6687	0.1168	0.80891	44.113	36.456	25.838	17.872	1334	1085.3	3484.5	16.116	1103.8	563.31	3681
