# Supplementary material for: A retrospective study of automatic progressive optimization for lung cancer radiotherapy plans on the Halcyon and RayStation systems
Source: PeerJ. 2025 Aug 5;13:e19831. doi: 10.7717/peerj.19831 (PMC12333610; doi:10.7717/peerj.19831)
Supplement: Supplemental Information 3 [file peerj-13-19831-s003.csv]

PatientID	CTV_D98%	CTV_D2%	CTV_D95%	CTV_D50%	CTV_Dmean	CTV_Volume	PTV_D98%	PTV_D2%	PTV_D95%	PTV_D50%	PTV_Dmean	PTV_Volume	PTV_D0.03cc	PTV_HI	PTV_CI60Gy	Lungs_V5Gy	Lungs_V10Gy	Lungs_V20Gy	Lungs_V30Gy	Lungs_Dmean	Lung-PTV_Dmean	Lungs_Volume	Heart_V30Gy	Heart_Dmean	Heart_Volume	SpinalCord_D0.03cc
01	6020	6300	6046	6189	6181.6	111	5944	6300	6001	6164	6154.2	173.88	6365	0.057755	0.88334	31.23	24.998	19.332	13.285	997.86	874.23	3261.4	0.01146	93.511	818.09	3005
02	6134	6306	6149	6228	6227.4	8.8125	5943	6305	6016	6190	6176.2	29.281	6323	0.058481	0.81559	20.108	14.597	7.9246	4.5727	492.67	474.93	2639.3	6.3359	664.88	807.41	3294
03	6007	6270	6027	6141	6139.9	191.47	5944	6269	5999	6132	6126.2	302.09	6360	0.053001	0.76865	41.302	33.538	24.269	15.682	1214.4	1124.1	2212.3	23.748	1690.8	834.28	3684
04	6151	6447	6180	6322	6315	74.115	5873	6437	6016	6261	6244	144.36	6470	0.090081	0.78155	47.692	35.718	24.629	16.396	1308.5	1153.9	3239.4	10.772	1458.5	866.39	3431
05	6082	6387	6109	6263	6255.6	136.56	5838	6379	6000	6223	6203.5	305.19	6424	0.086936	0.79326	40.869	30.786	19.865	12.315	1058	1029.8	2918.4	11.117	819.41	595.09	3845
06	6014	6279	6036	6170	6162.1	157.38	5928	6279	6009	6154	6144.3	284.09	6371	0.057036	0.89285	41.194	30.126	22.14	16.97	1224.6	1049.9	3622.1	10.599	787.6	587.91	3820
07	6048	6288	6068	6178	6176.2	109.08	5936	6283	6008	6155	6144.4	225.99	6335	0.056377	0.80849	39.98	28.834	20.417	13.619	1073.5	1013.4	2583.6	2.3092	424.32	582.66	3781
08	6066	6293	6086	6195	6191.2	152.62	5944	6292	6002	6166	6155.4	257.59	6323	0.056439	0.89753	27.386	21.401	14.077	8.5556	780.03	737.37	2199.9	4.6558	485.96	775.91	3784
09	6043	6339	6068	6198	6195.9	135	5853	6335	6011	6185	6170.3	268.34	6436	0.07793	0.85866	44.754	32.834	19.833	13.456	1136.1	1052.2	1429.6	6.0165	521.81	538.62	3918
10	6037	6331	6059	6189	6186.9	221.16	5769	6325	5989	6167	6150.7	320.22	6471	0.090157	0.82949	51.471	42.583	30.447	21.752	1604	1454.1	2639.4	11.599	1437.5	615.88	3972
11	6031	6422	6047	6214	6209.3	173.72	5959	6408	6014	6174	6175.1	295.75	6496	0.072724	0.75815	41.221	32.016	18.284	11.353	1066.3	949.63	4477.3	0.843	208.41	956.41	3677
12	6100	6552	6140	6352	6346	278.59	5633	6545	5985	6301	6280	468.69	6615	0.14474	0.66216	43.239	35.102	26.502	16.429	1301.7	1242.8	4710.4	16.873	1071	655.25	3975
13	6020	6289	6034	6136	6142.6	76.156	5943	6294	6004	6125	6128.9	175.72	6377	0.057306	0.81367	30.054	23.905	16.208	12.115	913.39	853.45	3807.2	0.52118	191.19	695.53	3775
14	6075	6325	6104	6231	6222.5	525.06	5882	6323	5997	6205	6183.5	720.56	6390	0.071072	0.89242	36.418	21.468	15.265	12.161	1026.2	897.21	2379.6	9.4086	951.1	643.03	3855
15	6090	6383	6130	6285	6270.9	108.09	5945	6378	6007	6229	6211.4	215	6433	0.069514	0.89222	42.683	31.359	19.163	11.531	1062.6	1007.4	2771	16.072	1153.1	739.25	3764
16	6010	6265	6032	6147	6144.6	275.78	5963	6263	6004	6135	6129	451.12	6302	0.0489	0.84064	38.106	30.296	20.606	13.766	1073.8	999.31	2303.2	2.0197	338.19	741.12	3883
17	6061	6381	6088	6260	6246.3	106.28	5816	6376	6003	6214	6195.5	211.53	6437	0.090119	0.85453	29.279	22.352	16.139	11.357	868.16	796.8	2721.1	10.933	813.37	658.84	3826
18	6067	6377	6102	6256	6239.6	215.41	5836	6371	6013	6236	6208.8	313.34	6428	0.085792	0.91301	40.265	29.563	18.721	14.473	1196.8	955.94	1785.7	15.55	1830.6	607.14	3824
19	6089	6435	6126	6287	6280	90.562	5947	6427	6013	6252	6234.9	184.97	6532	0.076775	0.91617	34.709	24.863	17.266	11.711	963.2	852.31	5592.3	3.2574	810.7	691.69	3317
20	6029	6267	6054	6192	6178.3	21.562	5986	6264	6020	6165	6153.8	51.906	6274	0.045093	0.80984	42.963	31.891	13.855	4.9897	853.61	841.02	1739.2	4.8175	975.41	766.09	2998
21	6063	6451	6088	6253	6254	91.688	5950	6448	6019	6223	6222.9	175.53	6495	0.080026	0.90472	37.818	31.487	22.765	14.374	1159.1	1015	2005.3	3.9217	431.5	724.34	3533
22	6044	6425	6068	6251	6243.3	151.67	5710	6417	5996	6213	6194.7	328.78	6472	0.11379	0.71417	42.897	34.029	25.358	19.097	1395.3	1314.3	3024.4	20.544	1625.2	456.62	3845
23	6054	6325	6082	6212	6205.6	217.25	5949	6323	6006	6191	6175.2	286.94	6432	0.06041	0.91308	39.589	26.619	20.65	14.624	1153.8	956.01	5038.2	7.8415	1641.6	849.25	2224
24	6072	6422	6092	6251	6248.8	220.75	5842	6418	6010	6212	6208	470.97	6493	0.092724	0.7854	40.867	33.698	24.697	15.574	1195	1127.7	5007.1	5.1374	500.37	619.84	3979
25	6035	6369	6069	6212	6209.9	406.91	5838	6366	6006	6198	6183	652.97	6425	0.085189	0.80262	42.223	34.491	25.832	18.498	1383.2	1210.5	3943	16.633	1556.7	717.34	3775
26	6072	6249	6094	6176	6171.7	123.44	5944	6246	6006	6158	6142.8	200.94	6271	0.049042	0.86046	27.439	20.694	12.609	8.1807	721.72	674.06	3606.4	1.0583	191.15	761.81	3665
27	6132	6408	6158	6285	6282.1	52.938	5923	6402	6017	6228	6217.6	109.75	6445	0.076911	0.87648	22.356	16.013	14.122	11.524	794.15	653.99	2522.6	0.091359	676.66	889.34	1842
28	6189	6508	6218	6349	6352.8	46.781	5864	6510	6032	6298	6277.7	98.219	6563	0.10257	0.88538	43.652	35.881	23.843	15.996	1211.5	1137.1	1879.1	23.13	1561	552.72	3272
29	6090	6506	6121	6318	6310.2	395.94	6018	6503	6073	6294	6281.5	512.69	6642	0.077058	0.92906	46.718	34.529	23.276	14.426	1216.3	1092.2	4435.2	4.4403	584.61	862.84	2242
30	6009	6290	6031	6162	6158	236.66	5956	6284	6004	6143	6136.8	400.53	6327	0.053394	0.8693	45.489	35.913	24.552	16.971	1316	1153.4	4199.3	14.24	964.36	687.78	3890
31	6024	6279	6040	6183	6170.4	58.906	5982	6276	6011	6151	6145.4	134.69	6314	0.047797	0.84651	33.629	25.511	17.964	12.671	977.69	922.86	3918.3	5.9856	606.42	865.09	3727
32	6022	6265	6046	6166	6160.4	193.28	5967	6262	6002	6143	6133.8	349.31	6295	0.048022	0.85439	41.81	33.436	21.882	13.903	1136.1	1068.5	5122.2	7.2109	584.05	820.38	3820
33	6007	6300	6028	6170	6164.6	112.47	5965	6300	6004	6157	6149.4	164.69	6343	0.05441	0.79559	40.94	33.48	21.576	15.232	1240.4	1050.5	1870.4	15.304	1089	642.81	3822
34	6000	6266	6018	6142	6139.1	297.16	5962	6266	6002	6134	6126.8	481.84	6302	0.04956	0.85902	41.743	33.138	21.719	15.512	1212.6	1126.1	4923.1	17.854	1285.6	575.5	3878
35	6010	6261	6031	6148	6144.1	318.56	5894	6259	6002	6135	6123.9	475.63	6299	0.059495	0.8929	43.578	31.097	20.917	14.544	1244.5	1006.2	3368.4	12.496	992.28	796.42	3778
36	6032	6342	6048	6191	6188.7	76.406	5913	6338	6001	6160	6156	118.97	6378	0.068994	0.83758	32.172	25.548	17.262	9.0113	843.49	809.92	4526.2	3.9597	507.22	547.39	3771
37	6161	6438	6199	6325	6320	30.344	5927	6432	6026	6266	6248.7	98.469	6459	0.080594	0.77567	27.001	16.94	10.865	7.3659	697.85	647.55	3502.2	9.5766	893.03	693.75	4013
38	6027	6314	6050	6169	6171.1	41.969	5982	6326	6016	6163	6160.1	94.125	6377	0.055817	0.76194	32.961	22.512	13.076	7.4686	741	719.66	3603	13.263	831.72	829.16	3631
39	6034	6288	6053	6159	6159.9	113.79	5896	6288	6002	6153	6144	225.73	6323	0.063709	0.87847	46.26	34.958	23.666	15.927	1302.5	1187.2	2858.6	13.535	1314.2	608.16	3855
40	6007	6289	6032	6167	6161	112.69	5972	6287	6008	6152	6146.1	204.25	6344	0.051203	0.75568	43.807	30.73	17.748	11.383	1113.9	1007.8	3042.6	11.933	1063	823.88	3851
41	6011	6270	6034	6171	6162.4	129.16	5977	6267	6003	6137	6132	233.5	6303	0.047254	0.88644	16.322	13.735	11.729	9.8859	738.93	481.4	2245	0.59077	266.52	603.03	1885
42	6015	6215	6033	6124	6121.7	189.06	5984	6213	6010	6114	6107.9	372.03	6271	0.037455	0.82362	39.708	31.682	21.358	14.611	1148.1	1040.1	2962.8	0.14305	171.58	611.69	3815
43	6004	6268	6030	6165	6155.5	94.469	5973	6269	6003	6154	6141.6	161.81	6297	0.048099	0.8888	37.544	29.128	20.279	13.68	1050.1	964.63	2980.6	18.895	1529.9	517	3466
44	6031	6308	6053	6174	6172.7	87	5958	6305	6018	6156	6153.2	198.38	6352	0.056368	0.87521	40.247	30.962	19.72	13.384	1140.4	1046.6	2004.9	18.12	1220.6	841.78	3708
45	6007	6262	6028	6153	6146.3	175.16	5963	6261	6004	6140	6132.3	315.34	6285	0.048534	0.83705	32.533	25.504	19.146	14.882	1117.2	908.31	2844.9	2.9146	527.2	659.41	3624
46	6009	6288	6044	6207	6190.2	86.67	5962	6283	6002	6174	6157.4	170.37	6320	0.051992	0.76213	33.482	26.013	17.519	10.596	897.88	851.79	3299.4	1.0419	288.01	755.87	3609
47	6048	6414	6086	6263	6253.4	245.78	5886	6409	6014	6232	6216	453.53	6452	0.083922	0.79859	44.354	33.073	24.034	17.087	1336.7	1206.2	1960.9	14.689	1116.4	675.91	3989
48	6008	6351	6037	6202	6196.2	246.28	5964	6347	6004	6174	6169.4	404.28	6373	0.062034	0.88915	49.26	36.145	25.096	18.456	1360.4	1231.5	3009.2	15.099	1194.2	786.28	3928
49	6014	6321	6032	6156	6158.8	165.62	5941	6316	6003	6140	6138.9	266.41	6370	0.061075	0.70603	44.943	31.383	21.237	13.6	1149.8	1104.7	3386.2	6.5865	705.17	715	3809
50	6051	6274	6080	6202	6190.3	50.406	5945	6276	6006	6177	6160.1	113.75	6332	0.053586	0.85069	30.825	23.755	15.754	9.1127	820.45	789.22	3748.2	5.3729	682.81	670.03	3192
51	6032	6372	6061	6218	6214.3	220.5	5941	6368	6003	6193	6186.1	314.91	6426	0.068949	0.87303	37.134	29.298	19.669	14.088	1090.2	983.26	3460.1	15.364	984.74	763.94	3664
52	6024	6294	6051	6188	6179.4	164.19	5972	6292	6003	6165	6153.3	238.25	6344	0.051906	0.87362	43.009	33.632	21.7	15.265	1190.4	1136.7	3271.7	18.382	1271.8	582.09	3925
53	6003	6263	6024	6147	6143	286.44	5967	6259	6001	6133	6129.2	441.75	6285	0.047611	0.87615	39.52	29.206	20.382	14.616	1148.2	997.18	3274	2.1574	366.39	686.59	3715
54	6029	6273	6059	6181	6173.7	51.438	5972	6271	6007	6160	6148.1	126.78	6295	0.048539	0.67077	40.486	28.873	17.19	9.298	935.84	928.96	1902.3	12.077	923.56	396.41	3841
55	6018	6283	6040	6163	6158.5	61.219	5956	6285	6007	6148	6136.4	285.06	6325	0.053513	0.74634	46.765	37.09	27.197	18.233	1369.7	1250.9	3972.1	3.5071	458.79	657.59	3834
56	6008	6286	6034	6161	6157.9	540.69	5962	6284	6013	6152	6145.5	684.84	6364	0.052341	0.85036	37.265	26.704	17.487	12.765	1037.9	891.49	4541.1	2.7178	362.48	508.22	3762
57	6007	6300	6037	6192	6178.3	93	5958	6296	6004	6163	6151.6	214.47	6362	0.054843	0.77475	41.8	32.472	20.715	13.044	1087.2	1046	4218.3	9.2319	777.07	626.56	3740
58	6012	6309	6031	6155	6158.2	525.41	5957	6306	6009	6143	6142.2	699.31	6346	0.056813	0.89478	42.04	29.116	21.586	15.809	1259.2	1049.1	2392.1	10.694	1016.9	607.53	3914
59	6041	6276	6066	6173	6169.3	225.78	5905	6271	6005	6156	6141.9	336	6349	0.059454	0.80959	49.368	36.768	26.922	19.826	1480	1379.9	0	15.214	1484.3	820.48	4048
60	6031	6289	6046	6164	6163.5	160.43	5943	6287	6013	6148	6144.4	273.35	6394	0.055953	0.88812	48.666	34.322	24.55	18.161	1379.3	1228.3	3411.9	4.1535	575.14	707.91	3711
61	6085	6324	6099	6203	6204.2	102.11	5749	6323	5961	6176	6160.7	272.43	6369	0.09294	0.81542	46.185	33.246	23.573	16.381	1266.6	1171.8	3736.5	19.094	1306	554.08	3741
62	6034	6161	6043	6078	6083.1	127.08	5896	6183	6002	6077	6075.4	234.45	6329	0.047227	0.85335	43.426	30.197	21.31	14.078	1153	1065.1	2647.4	20.52	1362.6	749.11	3677
63	6042	6268	6068	6175	6171.3	176.12	5830	6264	6007	6151	6136.4	272.22	6312	0.070558	0.76505	45.649	37.095	24.92	18.562	1374.6	1126.7	3484.5	21.735	1336.5	563.31	3824
